# Supplementary material for: WNT1 Inducible Signaling Pathway Protein 1 Is a Stroma-Specific Secreting Protein Inducing a Fibroblast Contraction and Carcinoma Cell Growth in the Human Prostate
Source: Int J Mol Sci. 2022 Sep 28;23(19):11437. doi: 10.3390/ijms231911437 (PMC9570503; doi:10.3390/ijms231911437)
Supplement: Supplementary file 1 [file ijms-23-11437-s001.zip]

Archive with 1 entries (1 files):
- ijms-1906088-supplementary.pdf
